# Supplementary material for: Chronic Histological Outcomes of Indirect Traumatic Optic Neuropathy in Adolescent Mice: Persistent Degeneration and Temporally Regulated Glial Responses
Source: Cells. 2021 Nov 28;10(12):3343. doi: 10.3390/cells10123343 (PMC8699438; doi:10.3390/cells10123343)
Supplement: Supplementary file 1 [file cells-10-03343-s001.zip]

Archive with 1 entries (1 files):
- cells-1460186-supplementary.pdf
